# Supplementary material for: Evolutionary Conservation and Expression Patterns of Neutral/Alkaline Invertases in Solanum
Source: Biomolecules. 2019 Nov 21;9(12):763. doi: 10.3390/biom9120763 (PMC6995568; doi:10.3390/biom9120763)
Supplement: Supplementary file 1 [file biomolecules-09-00763-s001.zip]

Archive with 6 entries (6 files):
- Supplemental Table S5.docx
- Supplementary Table S1.xlsx
- Supplementary Table S2.docx
- Supplementary Table S3.xlsx
- Supplementary Table S4.xlsx
- Supplemental Figure S1.docx
