# Supplementary material for: Evolutionary Conservation and Expression Patterns of Neutral/Alkaline Invertases in Solanum
Source: Biomolecules. 2019 Nov 21;9(12):763. doi: 10.3390/biom9120763 (PMC6995568; doi:10.3390/biom9120763)
Supplement: Supplementary file 1 [file biomolecules-09-00763-s001.zip › Supplementary Table S1.xlsx]

## Sheet: Sheet1
Supplemental Table S1 The characterization of neutral/alkalines (CINs) in α and β groups.
The characterization of α group
Gene name	Sequence ID	Protein length (AA)	Molecular weight (kD)	pI
SmCIN07	Sme2.5_00977_g00009.1	547	69.1	7.11
SpeCIN02	Sopen01g044310.1	586	66.6	6.14
StCIN02	PGSC0003DMC400004942	619	70.5	6.87
SpeCIN06	Sopen01g023510.1	635	72.9	5.56
SmCIN06	Sme2.5_07789.1_g00007.1	636	72.1	5.5
SpiCIN03	Sopim11g067050.0.1	641	72.5	6.35
SpeCIN03	Sopen11g026760.1	641	72.6	6.53
StCIN03	PGSC0003DMC400046100	641	72.6	7.51
SlCIN08	Solyc01g058010.3.1	641	72.6	5.38
SpiCIN08	Sopim01g058010.0.1	641	72.6	5.38
SlCIN02	Solyc01g100810.3.1	653	74.5	8.18
SpiCIN02	Sopim01g100810.0.1	653	74.5	8.18
SpiCIN07	Sopim11g007270.0.1	655	73.5	5.84
SpeCIN07	Sopen11g003160.1	655	73.5	5.8
StCIN07	PGSC0003DMC400033886	655	73.6	6.02
SmCIN02	Sme2.5_03894.1_g00007.1	660	75.2	6.14
SlCIN07	Solyc11g007270.2.1	670	75.2	5.77
SlCIN03	Solyc11g067050.3.1	672	76.2	6.89
SmCIN05	Sme2.5_01346.1_g00001.1	673	76.1	8.18
StCIN08	PGSC0003DMC400023170	678	76.6	6.41
The characterization of β group
SmCIN08	Sme2.5_24471.1_g00001.1	294	34.1	7.69
SmCIN04	Sme2.5_05261.1_g00002.1	412	47.3	7.93
SpeCIN08	Sopen01g053160.1	412	47.3	6.16
SmCIN03	Sme2.5_02773.1_g00004.1	523	59.3	6.84
StCIN04	PGSC0003DMC400016331	535	60.9	6.06
SpiCIN05	Sopim11g020610.0.1	535	60.9	6.11
SpiCIN04	Sopim06g065210.0.1	551	62.8	6.16
SpeCIN04	Sopen06g023710.1	551	62.8	6.16
SlCIN04	Solyc06g065210.4.1	551	62.8	6.16
StCIN06	PGSC0003DMC400045302	551	62.8	6.3
SpeCIN05	Sopen11g021020.1	552	62.7	6.06
SlCIN05	Solyc11g020610.3.1	552	62.6	6.06
StCIN05	PGSC0003DMC400002890	568	64.9	6.42
SlCIN06	Solyc01g111100.4.1	568	64.9	6.45
SlCIN01	Solyc04g081440.3.1	570	65.2	5.97
SpiCIN01	Sopim04g081440.0.1	570	65.2	5.97
SpeCIN01	Sopen04g035050.1	570	65.2	5.97
StCIN01	PGSC0003DMC400017548	570	65.2	6.02
SmCIN01	Sme2.5_00505.1_g00017.1	570	65.1	6.12
SpiCIN06	Sopim01g111100.0.1	605	69.1	6.95
