# Supplementary material for: Evolutionary Conservation and Expression Patterns of Neutral/Alkaline Invertases in Solanum
Source: Biomolecules. 2019 Nov 21;9(12):763. doi: 10.3390/biom9120763 (PMC6995568; doi:10.3390/biom9120763)
Supplement: Supplementary file 1 [file biomolecules-09-00763-s001.zip › Supplementary Table S3.xlsx]

## Sheet: Sheet1
Supplemental Table S3 Pairwise identity of neutral/alkalines (CINs) in Solanum.
Pairwise identity of α group members.
StCIN02	1
StCIN03	0.631	1
StCIN07	0.623	0.73	1
StCIN08	0.709	0.606	0.596	1
SlCIN02	0.973	0.625	0.623	0.714	1
SlCIN03	0.631	0.984	0.733	0.606	0.625	1
SlCIN07	0.617	0.728	0.978	0.59	0.617	0.73	1
SlCIN08	0.704	0.601	0.59	0.933	0.704	0.601	0.585	1
SpeCIN02	0.984	0.631	0.623	0.709	0.989	0.631	0.617	0.704	1
SpeCIN03	0.631	0.981	0.733	0.606	0.625	0.995	0.73	0.601	0.631	1
SpeCIN06	0.712	0.609	0.598	0.943	0.712	0.609	0.593	0.989	0.712	0.609	1
SpeCIN07	0.623	0.73	0.987	0.596	0.623	0.733	0.992	0.59	0.623	0.733	0.598	1
SpiCIN02	0.973	0.625	0.623	0.714	1	0.625	0.617	0.704	0.989	0.625	0.712	0.623	1
SpiCIN03	0.631	0.984	0.733	0.606	0.625	1	0.73	0.601	0.631	0.995	0.609	0.733	0.625	1
SpiCIN07	0.62	0.73	0.981	0.593	0.62	0.733	0.997	0.588	0.62	0.733	0.596	0.995	0.62	0.733	1
SpiCIN08	0.704	0.601	0.59	0.933	0.704	0.601	0.585	1	0.704	0.601	0.989	0.59	0.704	0.601	0.588	1
SmCIN02	0.72	0.615	0.615	0.922	0.72	0.617	0.609	0.911	0.72	0.617	0.922	0.615	0.72	0.617	0.612	0.911	1
SmCIN05	0.566	0.868	0.65	0.547	0.561	0.871	0.647	0.544	0.566	0.871	0.553	0.65	0.561	0.871	0.65	0.544	0.555	1
SmCIN06	0.458	0.558	0.717	0.426	0.458	0.558	0.714	0.429	0.458	0.558	0.434	0.717	0.458	0.558	0.717	0.429	0.439	0.474	1
SmCIN07	0.943	0.633	0.617	0.709	0.935	0.633	0.615	0.709	0.946	0.633	0.717	0.617	0.935	0.633	0.617	0.709	0.72	0.569	0.458	1
The average pairwise identity 72.89%
Pairwise identity of β group members.
StCIN01	1
StCIN04	0.832	1
StCIN05	0.856	0.836	1
StCIN06	0.86	0.928	0.853	1
SlCIN01	0.997	0.832	0.856	0.86	1
SlCIN04	0.866	0.928	0.86	0.993	0.866	1
SlCIN05	0.829	0.993	0.836	0.925	0.829	0.925	1
SlCIN06	0.866	0.842	0.979	0.866	0.866	0.873	0.842	1
SpeCIN01	0.997	0.832	0.856	0.86	1	0.866	0.829	0.866	1
SpeCIN04	0.866	0.928	0.86	0.993	0.866	1	0.925	0.873	0.866	1
SpeCIN05	0.829	0.993	0.839	0.925	0.829	0.925	0.993	0.846	0.829	0.925	1
SpeCIN08	0.866	0.842	0.979	0.866	0.866	0.873	0.842	1	0.866	0.873	0.846	1
SpiCIN04	0.866	0.928	0.86	0.993	0.866	1	0.925	0.873	0.866	1	0.925	0.873	1
SpiCIN05	0.829	0.993	0.836	0.925	0.829	0.925	1	0.842	0.829	0.925	0.993	0.842	0.925	1
SpiCIN06	0.866	0.842	0.979	0.866	0.866	0.873	0.842	1	0.866	0.873	0.846	1	0.873	0.842	1
SpiCIN01	0.997	0.832	0.856	0.86	1	0.866	0.829	0.866	1	0.866	0.829	0.866	0.866	0.829	0.866	1
SmCIN01	0.979	0.839	0.863	0.856	0.976	0.863	0.836	0.873	0.976	0.863	0.836	0.873	0.863	0.836	0.873	0.976	1
SmCIN03	0.849	0.908	0.856	0.973	0.849	0.979	0.904	0.87	0.849	0.979	0.904	0.87	0.979	0.904	0.87	0.849	0.849	1
SmCIN04	0.866	0.846	0.973	0.863	0.866	0.87	0.846	0.979	0.866	0.87	0.842	0.979	0.87	0.846	0.979	0.866	0.87	0.866	1
SmCIN08	0.949	0.808	0.832	0.825	0.945	0.832	0.805	0.842	0.945	0.832	0.805	0.842	0.832	0.805	0.842	0.945	0.969	0.818	0.839	1
The average pairwise identity 90.55%
Pairwise identity of the CIN gene family.
StCIN01	1
StCIN02	0.59	1
StCIN03	0.563	0.764	1
StCIN04	0.826	0.542	0.542	1
StCIN05	0.84	0.542	0.507	0.833	1
StCIN06	0.854	0.542	0.521	0.958	0.854	1
StCIN07	0.563	0.764	0.861	0.521	0.507	0.528	1
StCIN08	0.549	0.799	0.722	0.542	0.528	0.542	0.708	1
SlCIN01	0.993	0.59	0.563	0.826	0.84	0.854	0.563	0.549	1
SlCIN02	0.583	0.986	0.75	0.542	0.542	0.542	0.764	0.813	0.583	1
SlCIN03	0.563	0.764	1	0.542	0.507	0.521	0.861	0.722	0.563	0.75	1
SlCIN04	0.854	0.542	0.521	0.958	0.854	1	0.528	0.542	0.854	0.542	0.521	1
SlCIN05	0.819	0.535	0.535	0.993	0.833	0.951	0.514	0.549	0.819	0.535	0.535	0.951	1
SlCIN06	0.847	0.542	0.507	0.84	0.993	0.861	0.507	0.528	0.847	0.542	0.507	0.861	0.84	1
SlCIN07	0.563	0.764	0.861	0.521	0.507	0.528	1	0.708	0.563	0.764	0.861	0.528	0.514	0.507	1
SlCIN08	0.549	0.785	0.715	0.542	0.528	0.542	0.694	0.958	0.549	0.785	0.715	0.542	0.549	0.528	0.694	1
SpeCIN01	0.993	0.59	0.563	0.826	0.84	0.854	0.563	0.549	1	0.583	0.563	0.854	0.819	0.847	0.5635	0.549	1
SpeCIN02	0.59	1	0.764	0.542	0.542	0.542	0.764	0.799	0.59	0.986	0.764	0.542	0.535	0.542	0.764	0.785	0.59	1
SpeCIN03	0.563	0.764	1	0.542	0.507	0.521	0.861	0.722	0.563	0.75	1	0.521	0.535	0.507	0.861	0.715	0.563	0.764	1
SpeCIN04	0.854	0.542	0.521	0.958	0.854	1	0.528	0.542	0.854	0.542	0.521	1	0.951	0.861	0.528	0.542	0.854	0.542	0.521	1
SpeCIN05	0.819	0.542	0.542	0.993	0.84	0.951	0.521	0.542	0.819	0.542	0.542	0.951	0.986	0.847	0.521	0.542	0.819	0.542	0.542	0.951	1
SpeCIN06	0.549	0.799	0.729	0.542	0.528	0.542	0.708	0.972	0.549	0.799	0.729	0.542	0.549	0.528	0.708	0.986	0.549	0.799	0.729	0.542	0.542	1
SpeCIN07	0.563	0.764	0.861	0.521	0.507	0.528	1	0.708	0.563	0.764	0.861	0.528	0.514	0.507	1	0.694	0.563	0.764	0.861	0.528	0.521	0.708	1
SpeCIN08	0.847	0.542	0.507	0.84	0.993	0.861	0.507	0.528	0.847	0.542	0.507	0.861	0.84	1	0.507	0.528	0.847	0.542	0.507	0.861	0.847	0.528	0.507	1
SpiCIN01	0.993	0.59	0.563	0.826	0.84	0.854	0.563	0.549	1	0.583	0.563	0.854	0.819	0.847	0.563	0.549	1	0.59	0.563	0.854	0.819	0.549	0.563	0.847	1
SpiCIN02	0.583	0.986	0.75	0.542	0.542	0.542	0.764	0.813	0.583	1	0.75	0.542	0.535	0.542	0.764	0.785	0.583	0.986	0.75	0.542	0.542	0.799	0.764	0.542	0.583	1
SpiCIN03	0.563	0.764	1	0.542	0.507	0.521	0.861	0.722	0.563	0.75	1	0.521	0.535	0.507	0.861	0.715	0.563	0.764	1	0.521	0.542	0.729	0.861	0.507	0.563	0.75	1
SpiCIN04	0.854	0.542	0.521	0.958	0.854	1	0.528	0.542	0.854	0.542	0.521	1	0.951	0.861	0.528	0.542	0.854	0.542	0.521	1	0.951	0.542	0.528	0.861	0.854	0.542	0.521	1
SpiCIN05	0.819	0.535	0.535	0.993	0.833	0.951	0.514	0.549	0.819	0.535	0.535	0.951	1	0.84	0.514	0.549	0.819	0.535	0.535	0.951	0.986	0.549	0.514	0.84	0.819	0.535	0.535	0.951	1
SpiCIN06	0.847	0.542	0.507	0.84	0.993	0.861	0.507	0.528	0.847	0.542	0.507	0.861	0.84	1	0.507	0.528	0.847	0.542	0.507	0.861	0.847	0.528	0.507	1	0.847	0.542	0.507	0.861	0.84	1
SpiCIN07	0.563	0.764	0.861	0.521	0.507	0.528	1	0.708	0.563	0.764	0.861	0.528	0.514	0.507	1	0.694	0.563	0.764	0.861	0.528	0.521	0.708	1	0.507	0.563	0.764	0.861	0.528	0.514	0.507	1
SpiCIN08	0.549	0.785	0.715	0.542	0.528	0.542	0.694	0.958	0.549	0.785	0.715	0.542	0.549	0.528	0.694	1	0.549	0.785	0.715	0.542	0.542	0.986	0.694	0.528	0.549	0.785	0.715	0.542	0.549	0.528	0.694	1
SmCIN01	0.972	0.576	0.556	0.84	0.861	0.861	0.556	0.542	0.965	0.569	0.556	0.861	0.833	0.868	0.556	0.542	0.965	0.576	0.556	0.861	0.833	0.542	0.556	0.868	0.965	0.569	0.556	0.861	0.833	0.868	0.556	0.542	1
SmCIN02	0.549	0.799	0.736	0.542	0.528	0.542	0.722	0.979	0.549	0.799	0.736	0.542	0.549	0.528	0.722	0.965	0.549	0.799	0.736	0.542	0.542	0.979	0.722	0.528	0.549	0.799	0.736	0.542	0.549	0.528	0.722	0.965	0.542	1
SmCIN03	0.826	0.542	0.535	0.924	0.84	0.965	0.542	0.542	0.826	0.542	0.535	0.965	0.917	0.847	0.542	0.542	0.826	0.542	0.535	0.965	0.917	0.542	0.542	0.847	0.826	0.542	0.535	0.965	0.917	0.847	0.542	0.542	0.833	0.542	1
SmCIN04	0.847	0.535	0.5	0.84	0.972	0.861	0.5	0.521	0.847	0.535	0.5	0.861	0.84	0.979	0.5	0.521	0.847	0.535	0.5	0.861	0.833	0.521	0.5	0.979	0.847	0.535	0.5	0.861	0.84	0.979	0.5	0.521	0.861	0.521	0.847	1
SmCIN05	0.563	0.764	0.993	0.542	0.507	0.521	0.861	0.729	0.563	0.75	0.993	0.521	0.535	0.507	0.861	0.722	0.563	0.764	0.993	0.521	0.542	0.736	0.861	0.507	0.563	0.75	0.993	0.521	0.535	0.507	0.861	0.722	0.556	0.743	0.535	0.5	1
SmCIN06	0.493	0.639	0.764	0.465	0.438	0.465	0.847	0.576	0.493	0.639	0.764	0.465	0.458	0.438	0.847	0.576	0.493	0.639	0.764	0.465	0.465	0.59	0.847	0.438	0.493	0.639	0.764	0.465	0.458	0.438	0.847	0.576	0.486	0.59	0.479	0.431	0.764	1
SmCIN07	0.583	0.986	0.757	0.542	0.542	0.542	0.757	0.799	0.583	0.972	0.757	0.542	0.535	0.542	0.757	0.785	0.583	0.986	0.757	0.542	0.542	0.799	0.757	0.542	0.583	0.972	0.757	0.542	0.535	0.542	0.757	0.785	0.569	0.799	0.542	0.535	0.757	0.632	1
SmCIN08	0.931	0.549	0.528	0.799	0.819	0.819	0.528	0.514	0.924	0.542	0.528	0.819	0.792	0.826	0.528	0.514	0.924	0.549	0.528	0.819	0.792	0.514	0.528	0.826	0.924	0.542	0.528	0.819	0.792	0.826	0.528	0.514	0.958	0.514	0.792	0.819	0.528	0.479	0.542	1
The average pairwise identity 70.86%
