# Supplementary material for: Evolutionary Conservation and Expression Patterns of Neutral/Alkaline Invertases in Solanum
Source: Biomolecules. 2019 Nov 21;9(12):763. doi: 10.3390/biom9120763 (PMC6995568; doi:10.3390/biom9120763)
Supplement: Supplementary file 1 [file biomolecules-09-00763-s001.zip › Supplementary Table S4.xlsx]

## Sheet: Sheet1
Table S4 Expression data of the potato CIN genes under various stresses conditions.
	Control	Salt	Mannitol
StCIN01	35.4093	55.6004	59.9504
StCIN02	4.64376	7.7718	9.06003
StCIN03	11.9053	19.3991	14.1835
StCIN04	20.6371	25.7507	25.4895
StCIN05	3.27664	3.72528	4.28597
StCIN06	10.3831	14.5482	9.72766
StCIN07	15.2473	17.0327	19.0541
StCIN08	6.04217	9.59916	6.739
	Control	IAA	GA3	ABA
StCIN01	13.4431	48.4613	47.4855	55.5572
StCIN02	8.87502	8.12411	10.382	7.13719
StCIN03	16.4487	15.0329	16.8478	20.4054
StCIN04	25.3485	24.9866	23.5857	20.0069
StCIN05	4.52206	3.59181	3.42441	3.04047
StCIN06	15.2207	13.1429	13.8364	11.1435
StCIN07	18.9985	17.3385	21.0512	18.3237
StCIN08	7.58238	7.97034	9.8845	10.106
	Control	P. infestans 24h	P. infestans 48h	P. infestans 72h
StCIN01	68.4913	68.5166	68.5166	68.5166
StCIN02	23.9551	12.8427	12.8427	12.8427
StCIN03	20.745	16.11	16.11	16.11
StCIN04	22.5434	15.9832	15.9832	15.9832
StCIN05	0.521436	0.72521	0.72521	0.72521
StCIN06	14.1413	10.2374	10.2374	10.2374
StCIN07	34.5526	33.1365	33.1365	33.1365
StCIN08	40.5449	17.5136	17.5136	17.5136
	Control	BTH 24h	BTH 48h	BTH 72h
StCIN01	68.4913	83.9039	83.9039	83.9039
StCIN02	23.9551	12.5951	12.5951	12.5951
StCIN03	20.745	21.5075	21.5075	21.5075
StCIN04	22.5434	26.1664	26.1664	26.1664
StCIN05	0.521436	0.267086	0.267086	0.267086
StCIN06	14.1413	8.98042	8.98042	8.98042
StCIN07	34.5526	19.1905	19.1905	19.1905
StCIN08	40.5449	22.8872	22.8872	22.8872
	Control	BABA 24h	BABA 48h	BABA 72h
StCIN01	68.4913	65.8684	65.8684	65.8684
StCIN02	23.9551	32.6631	32.6631	32.6631
StCIN03	20.745	10.6128	10.6128	10.6128
StCIN04	22.5434	24.4928	24.4928	24.4928
StCIN05	0.521436	0.293701	0.293701	0.293701
StCIN06	14.1413	12.9305	12.9305	12.9305
StCIN07	34.5526	29.9743	29.9743	29.9743
StCIN08	40.5449	46.1999	46.1999	46.1999
